# Supplementary material for: The impact of elevated CO2 on methanogen abundance and methane emissions in terrestrial ecosystems: A meta-analysis
Source: iScience. 2024 Nov 29;27(12):111504. doi: 10.1016/j.isci.2024.111504 (PMC11697713; doi:10.1016/j.isci.2024.111504)
Supplement: Table S1. 398 datasets selected and collected from 59 publications, based on the criteria for inclusion of studies, related to the STAR Methods [file mmc2.xlsx]

## Sheet: gene-pmoA
publication	ID	C_ID	latitude（N+/S-）	longitude(W-/E+)	factor	measure	ΔCO2 level	(unit)	Duration of eCO2 (year)	facility	N level(kg N ha-1)	soil texture	water regime	landuse	Pot study（yes/no）	Gene	yi	vi
Takashi Okubo, 2015	1	1	35.58	139.59	eCO2	200	150-300	ppm	＜5	FACE	≤100	coarse-textured	Continues flooding	Paddy	no	pmoA	-0.131576	0.234468
Takashi Okubo, 2015	2	2	35.58	139.59	eCO2	200	150-300	ppm	＜5	FACE	≤100	coarse-textured	Continues flooding	Paddy	no	pmoA	-0.969313	0.422983
Takashi Okubo, 2015	3	3	35.58	139.59	eCO2	200	150-300	ppm	＜5	FACE	≤100	coarse-textured	Continues flooding	Paddy	no	pmoA	-0.377556	0.213722
Takashi Okubo, 2015	4	4	35.58	139.59	eCO2	200	150-300	ppm	＜5	FACE	≤100	coarse-textured	Continues flooding	Paddy	no	pmoA	-0.883999	0.188482
Takashi Okubo, 2015	5	5	35.58	139.59	eCO2	200	150-300	ppm	＜5	FACE	≤100	coarse-textured	Continues flooding	Paddy	no	pmoA	-0.715809	0.0971729
Yu, 2022	6	6	32.35	119.42	eCO2	200	150-300	ppm	＞10	FACE	≥200	coarse-textured	Continues flooding	Paddy	no	pmoA	0.0512933	0.0634611
Yu, 2022	7	7	32.35	119.42	eCO2	200	150-300	ppm	＞10	FACE	≥200	coarse-textured	Continues flooding	Paddy	no	pmoA	0.290298	0.048412
Yu, 2022	8	8	32.35	119.42	eCO2	200	150-300	ppm	＞10	FACE	≥200	coarse-textured	Continues flooding	Paddy	no	pmoA	0.285949	0.000830686
Han, 2016	9	9	30.2	119.5	eCO2	310	≥300	ppm	＜5	chambers	≤100	fine-textured	intermittent irrigation	Paddy	yes	pmoA	-0.492753	0.0153536
Han, 2016	10	10	30.2	119.5	eCO2	310	≥300	ppm	＜5	chambers	≤100	fine-textured	intermittent irrigation	Paddy	yes	pmoA	-0.66775	0.257523
Han, 2016	11	11	30.2	119.5	eCO2	310	≥300	ppm	＜5	chambers	≤100	fine-textured	intermittent irrigation	Paddy	yes	pmoA	0.0207233	0.0724313
Han, 2016	12	12	30.2	119.5	eCO2	310	≥300	ppm	＜5	chambers	≤100	fine-textured	intermittent irrigation	Paddy	yes	pmoA	-0.492753	0.0313112
Han, 2016	13	13	30.2	119.5	eCO2	310	≥300	ppm	＜5	chambers	≤100	fine-textured	intermittent irrigation	Paddy	yes	pmoA	0.95327	0.327163
Han, 2016	14	14	30.2	119.5	eCO2	310	≥300	ppm	＜5	chambers	≤100	fine-textured	intermittent irrigation	Paddy	yes	pmoA	-0.603277	0.107394
Han, 2016	15	15	30.2	119.5	eCO2	310	≥300	ppm	＜5	chambers	≤100	fine-textured	intermittent irrigation	Paddy	yes	pmoA	-0.665447	0.0866508
Han, 2016	16	16	30.2	119.5	eCO2	310	≥300	ppm	＜5	chambers	≤100	fine-textured	intermittent irrigation	Paddy	yes	pmoA	-1.80983	0.0158335
Lin, 2021	17	17	47.35	133.31	eCO2	300	≥300	ppm	＜5	OTC	≤100	fine-textured	Continues flooding	wetland	no	pmoA	0.32927	0.073147
Lin, 2021	18	18	47.35	133.31	eCO2	300	≥300	ppm	＜5	OTC	≤100	fine-textured	intermittent irrigation	wetland	no	pmoA	0.504266	0.403299
Lin, 2021	19	19	47.35	133.31	eCO2	300	≥300	ppm	＜5	OTC	≤100	fine-textured	Continues flooding	wetland	no	pmoA	0.782879	0.100014
Lin, 2021	20	20	47.35	133.31	eCO2	300	≥300	ppm	＜5	OTC	≤100	fine-textured	intermittent irrigation	wetland	no	pmoA	0.32927	4.59502
Shen,2023	21	21	32.21	118.71	eCO2	200	150-300	ppm	＜5	OTC	≥200	fine-textured	intermittent irrigation	Paddy	no	pmoA	0.284338	0.00331772
Shen,2023	22	21	32.21	118.71	eCO2	200	150-300	ppm	＜5	OTC	≥200	fine-textured	intermittent irrigation	Paddy	no	pmoA	0.473753	0.00633311
Shen,2023	23	22	32.21	118.71	eCO2	200	150-300	ppm	＜5	OTC	≥200	fine-textured	intermittent irrigation	Paddy	no	pmoA	0.519136	0.00345148
Shen,2023	24	22	32.21	118.71	eCO2	200	150-300	ppm	＜5	OTC	≥200	fine-textured	intermittent irrigation	Paddy	no	pmoA	0.578148	0.00349485
Shen,2023	25	23	32.21	118.71	eCO2	200	150-300	ppm	＜5	OTC	≥200	fine-textured	intermittent irrigation	Paddy	no	pmoA	0.0420482	0.000256606
Shen,2023	26	23	32.21	118.71	eCO2	200	150-300	ppm	＜5	OTC	≥200	fine-textured	intermittent irrigation	Paddy	no	pmoA	0.285225	6.04869e-05
Shen,2023	27	24	32.21	118.71	eCO2	200	150-300	ppm	＜5	OTC	≥200	fine-textured	intermittent irrigation	Paddy	no	pmoA	0.225398	0.000154895
Shen,2023	28	24	32.21	118.71	eCO2	200	150-300	ppm	＜5	OTC	≥200	fine-textured	intermittent irrigation	Paddy	no	pmoA	0.744835	0.00147055
Shen,2023	29	25	32.21	118.71	eCO2	200	150-300	ppm	＜5	OTC	≥200	fine-textured	intermittent irrigation	Paddy	no	pmoA	0.0107818	0.150996
Shen,2023	30	25	32.21	118.71	eCO2	200	150-300	ppm	＜5	OTC	≥200	fine-textured	intermittent irrigation	Paddy	no	pmoA	0.359246	0.12092
Liu, 2022	31	26	32.16	118.86	eCO2	200	150-300	ppm	＜5	OTC	≥200	fine-textured	intermittent irrigation	Paddy	no	pmoA	-0.357641	0.0174359
Liu, 2022	32	27	32.16	118.86	eCO2	200	150-300	ppm	＜5	OTC	≥200	fine-textured	intermittent irrigation	Paddy	no	pmoA	-0.374819	0.0039915
Liu, 2022	33	28	32.16	118.86	eCO2	200	150-300	ppm	＜5	OTC	≥200	fine-textured	intermittent irrigation	Paddy	no	pmoA	0.602433	0.00313794
Liu, 2022	34	29	32.16	118.86	eCO2	200	150-300	ppm	＜5	OTC	≥200	fine-textured	intermittent irrigation	Paddy	no	pmoA	1.17253	0.00662745
Liu, 2016	35	30	35.967	139.983	eCO2	200	150-300	ppm	＜5	FACE	≤100	coarse-textured	Continues flooding	Paddy	no	pmoA	-0.505936	0.669396
Liu, 2016	36	31	35.967	139.983	eCO2	200	150-300	ppm	＜5	FACE	≤100	coarse-textured	Continues flooding	Paddy	no	pmoA	-1.70961	0.19642
Liu, 2016	37	32	35.967	139.983	eCO2	200	150-300	ppm	＜5	FACE	≤100	coarse-textured	Continues flooding	Paddy	no	pmoA	-0.354584	0.0319593
Liu, 2016	38	33	35.967	139.983	eCO2	200	150-300	ppm	＜5	FACE	≤100	coarse-textured	Continues flooding	Paddy	no	pmoA	-0.561607	0.213612
Liu, 2016	39	34	35.967	139.983	eCO2	200	150-300	ppm	＜5	FACE	≤100	coarse-textured	Continues flooding	Paddy	no	pmoA	-0.638339	0.16797
Liu, 2016	40	35	35.967	139.983	eCO2	200	150-300	ppm	＜5	FACE	≤100	coarse-textured	Continues flooding	Paddy	no	pmoA	-1.3207	0.105995
Liu, 2016	41	36	35.967	139.983	eCO2	200	150-300	ppm	＜5	FACE	≤100	coarse-textured	Continues flooding	Paddy	no	pmoA	-0.870828	0.0441056
Liu, 2016	42	37	35.967	139.983	eCO2	200	150-300	ppm	＜5	FACE	≤100	coarse-textured	Continues flooding	Paddy	no	pmoA	-1.94182	0.0755032
Liu, 2016	43	38	35.967	139.983	eCO2	200	150-300	ppm	＜5	FACE	≤100	coarse-textured	Continues flooding	Paddy	no	pmoA	0	0.439282
Liu, 2016	44	39	35.967	139.983	eCO2	200	150-300	ppm	＜5	FACE	≤100	coarse-textured	Continues flooding	Paddy	no	pmoA	0.391439	0.0464008
Liu, 2016	45	40	35.967	139.983	eCO2	200	150-300	ppm	＜5	FACE	≤100	coarse-textured	Continues flooding	Paddy	no	pmoA	-0.299336	0.105744
Liu, 2016	46	41	35.967	139.983	eCO2	200	150-300	ppm	＜5	FACE	≤100	coarse-textured	Continues flooding	Paddy	no	pmoA	-0.230259	0.0608875
Liu,2016	47	42	31.5	120.55	eCO2	15	≤150	ppm	＜5	FACE	100-200	fine-textured	intermittent irrigation	Paddy	no	pmoA	0.0369046	0.0813782
Liu,2016	48	43	31.5	120.55	eCO2	15	≤150	ppm	＜5	FACE	100-200	fine-textured	intermittent irrigation	Paddy	no	pmoA	0	0.160486
Liu,2016	49	44	31.5	120.55	eCO2	15	≤150	ppm	＜5	FACE	100-200	fine-textured	intermittent irrigation	Paddy	no	pmoA	0.186519	0.083157
Lee, 2017	50	45	38.883	76.55	eCO2	340	≥300	ppm	＜5	OTC	≤100	fine-textured	intermittent irrigation	wetland	no	pmoA	0.138155	0.00197012
Lee, 2017	51	46	38.883	76.55	eCO2	340	≥300	ppm	＜5	OTC	≥200	fine-textured	intermittent irrigation	wetland	no	pmoA	0.184207	0.0135824
Qian，2022	52	47	28.6	115.9	eCO2	200	150-300	ppm	＜5	chambers	100-200	fine-textured	Continues flooding	Paddy	yes	pmoA	0.950097	0.0196631
Qian，2022	53	48	28.6	115.9	eCO2	200	150-300	ppm	＜5	chambers	100-200	fine-textured	Continues flooding	Paddy	yes	pmoA	0.425466	0.0157106
Qian,2022	54	49	31.9	119.5	eCO2	250	150-300	ppm	＜5	chambers	100-200	fine-textured	Continues flooding	Paddy	yes	pmoA	0.0110989	0.0053914
Qian,2022	55	50	31.9	119.5	eCO2	250	150-300	ppm	＜5	chambers	100-200	fine-textured	intermittent irrigation	Paddy	yes	pmoA	-0.00666669	0.0260889
Yu,2023	56	51	32.5842	119.7	eCO2	200	150-300	ppm	＜5	FACE	≥200	coarse-textured	intermittent irrigation	Paddy	no	pmoA	-0.553385	0.115128
Yu,2023	57	52	32.5842	119.7	eCO2	200	150-300	ppm	＞10	FACE	≥200	coarse-textured	intermittent irrigation	Paddy	no	pmoA	0.899325	0.345273
Inubushi et al., 2003	58	53	39.4	141	eCO2	200	150-300	ppm	＜5	FACE	≤100	fine-textured	intermittent irrigation	Paddy	no	pmoA	0.545694	0.06909
Inubushi et al., 2003	59	54	39.4	141	eCO2	200	150-300	ppm	＜5	FACE	≤100	fine-textured	intermittent irrigation	Paddy	no	pmoA	0.300754	0.06909
Qian et al., 2020	60	55	28.6	115.9	eCO2	205	150-300	ppm	＜5	chambers	100-200	fine-textured	Continues flooding	Paddy	yes	pmoA	0.226599	0.0153533
Qian et al., 2020	61	56	28.6	115.9	eCO2	205	150-300	ppm	＜5	chambers	100-200	fine-textured	Continues flooding	Paddy	yes	pmoA	0.575471	0.0153533
Qian et al., 2020	62	57	28.6	115.9	eCO2	214	150-300	ppm	＜5	chambers	100-200	fine-textured	intermittent irrigation	Paddy	yes	pmoA	-0.0561447	0.06909
Qian et al., 2020	63	58	28.6	115.9	eCO2	214	150-300	ppm	＜5	chambers	100-200	fine-textured	intermittent irrigation	Paddy	yes	pmoA	0.222272	0.06909
Qian et al., 2020	64	59	28.6	115.9	eCO2	214	150-300	ppm	＜5	chambers	100-200	fine-textured	intermittent irrigation	Paddy	yes	pmoA	0.237227	0.06909
Qian et al., 2020	65	60	28.6	115.9	eCO2	214	150-300	ppm	＜5	chambers	100-200	fine-textured	intermittent irrigation	Paddy	yes	pmoA	0.415119	0.06909

## Sheet: gene-mcrA
publication	ID	C_ID	latitude（N+/S-）	longitude(W-/E+)	factor	measure	ΔCO2 level	(unit)	Duration of eCO2 (year)	facility	N level(kg N ha-1)	soil texture	water regime	landuse	Pot study（yes/no）	Gene	yi	vi
Liu, 2012	1	1	39.38	140.57	eCO2	200	150-300	ppm	＞10	FACE	100-200	fine-textured	Continues flooding	Paddy	no	mcrA	-0.0730251	0.113128
Liu, 2012	2	2	39.38	140.57	eCO2	200	150-300	ppm	＞10	FACE	100-200	fine-textured	Continues flooding	Paddy	no	mcrA	0.0749013	0.113128
Liu, 2012	3	3	39.38	140.57	eCO2	200	150-300	ppm	＞10	FACE	100-200	fine-textured	Continues flooding	Paddy	no	mcrA	0.0883856	0.113128
Liu, 2012	4	4	39.38	140.57	eCO2	200	150-300	ppm	＞10	FACE	100-200	fine-textured	Continues flooding	Paddy	no	mcrA	-0.180262	0.113128
Liu, 2012	5	5	39.38	140.57	eCO2	200	150-300	ppm	＞10	FACE	100-200	fine-textured	Continues flooding	Paddy	no	mcrA	0.102168	0.113128
Liu, 2012	6	6	39.38	140.57	eCO2	200	150-300	ppm	＞10	FACE	100-200	fine-textured	Continues flooding	Paddy	no	mcrA	-0.525214	0.113128
Liu, 2012	7	7	39.38	140.57	eCO2	200	150-300	ppm	＞10	FACE	100-200	fine-textured	Continues flooding	Paddy	no	mcrA	0.591098	0.113128
Wang, 2018	8	8	31.3	120.33	eCO2	109	≤150	ppm	＜5	FACE	100-200	fine-textured	intermittent irrigation	Paddy	no	mcrA	0.148625	0.0014851
Wang, 2018	9	9	31.3	120.33	eCO2	109	≤150	ppm	＜5	FACE	100-200	fine-textured	intermittent irrigation	Paddy	no	mcrA	0.566395	0.0763596
Wang, 2018	10	10	31.3	120.33	eCO2	109	≤150	ppm	5-10	FACE	100-200	fine-textured	intermittent irrigation	Paddy	no	mcrA	0.394238	0.0444638
Wang, 2018	11	11	31.3	120.33	eCO2	82	≤150	ppm	5-10	FACE	100-200	fine-textured	intermittent irrigation	Paddy	no	mcrA	0.186816	0.0258811
Wang, 2018	12	12	31.3	120.33	eCO2	82	≤150	ppm	5-10	FACE	100-200	fine-textured	intermittent irrigation	Paddy	no	mcrA	0.076961	0.00246882
Wang, 2018	13	13	31.3	120.33	eCO2	82	≤150	ppm	5-10	FACE	100-200	fine-textured	intermittent irrigation	Paddy	no	mcrA	0.150251	0.0163287
Takashi Okubo, 2015	14	14	35.58	139.59	eCO2	200	150-300	ppm	＜5	FACE	≤100	coarse-textured	Continues flooding	Paddy	no	mcrA	0.1116	0.00129553
Takashi Okubo, 2015	15	15	35.58	139.59	eCO2	200	150-300	ppm	＜5	FACE	≤100	coarse-textured	Continues flooding	Paddy	no	mcrA	0.0955848	0.00308435
Takashi Okubo, 2015	16	16	35.58	139.59	eCO2	200	150-300	ppm	＜5	FACE	≤100	coarse-textured	Continues flooding	Paddy	no	mcrA	0.276753	0.0137197
Takashi Okubo, 2015	17	17	35.58	139.59	eCO2	200	150-300	ppm	＜5	FACE	≤100	coarse-textured	Continues flooding	Paddy	no	mcrA	0.0676429	0.00024186
Takashi Okubo, 2015	18	18	35.58	139.59	eCO2	200	150-300	ppm	＜5	FACE	≤100	coarse-textured	Continues flooding	Paddy	no	mcrA	0.636479	0.0537588
Yu, 2022	19	19	32.35	119.42	eCO2	200	150-300	ppm	＞10	FACE	≥200	coarse-textured	Continues flooding	Paddy	no	mcrA	-0.575686	0.00431751
Yu, 2022	20	20	32.35	119.42	eCO2	200	150-300	ppm	＞10	FACE	≥200	coarse-textured	Continues flooding	Paddy	no	mcrA	-0.370749	0.0591314
Yu, 2022	21	21	32.35	119.42	eCO2	200	150-300	ppm	＞10	FACE	≥200	coarse-textured	Continues flooding	Paddy	no	mcrA	-0.575686	0.0149848
Lin, 2021	22	22	47.35	133.31	eCO2	300	≥300	ppm	＜5	OTC	≤100	fine-textured	Continues flooding	wetland	no	mcrA	0.35595	0.544271
Lin, 2021	23	23	47.35	133.31	eCO2	300	≥300	ppm	＜5	OTC	≤100	fine-textured	intermittent irrigation	wetland	no	mcrA	0.815037	0.728471
Lin, 2021	24	24	47.35	133.31	eCO2	300	≥300	ppm	＜5	OTC	≤100	fine-textured	Continues flooding	wetland	no	mcrA	-0.107459	0.096182
Lin, 2021	25	25	47.35	133.31	eCO2	300	≥300	ppm	＜5	OTC	≤100	fine-textured	intermittent irrigation	wetland	no	mcrA	0.244226	0.480986
Wang, 2021	26	26	32.21	118.71	eCO2	160	150-300	ppm	＜5	OTC	≥200	fine-textured	intermittent irrigation	Paddy	no	mcrA	0.553269	0.132624
Wang, 2021	27	26	32.21	118.71	eCO2	200	150-300	ppm	＜5	OTC	≥200	fine-textured	intermittent irrigation	Paddy	no	mcrA	0.653926	0.135293
Wang, 2021	28	27	32.21	118.71	eCO2	160	150-300	ppm	＜5	OTC	≥200	fine-textured	intermittent irrigation	Paddy	no	mcrA	0.0804873	0.155883
Wang, 2021	29	27	32.21	118.71	eCO2	200	150-300	ppm	＜5	OTC	≥200	fine-textured	intermittent irrigation	Paddy	no	mcrA	0.154976	0.737496
Wang, 2021	30	28	32.21	118.71	eCO2	160	150-300	ppm	＜5	OTC	≥200	fine-textured	intermittent irrigation	Paddy	no	mcrA	0.127757	0.40898
Wang, 2021	31	28	32.21	118.71	eCO2	200	150-300	ppm	＜5	OTC	≥200	fine-textured	intermittent irrigation	Paddy	no	mcrA	0.188381	0.27418
Wang, 2021	32	29	32.21	118.71	eCO2	160	150-300	ppm	＜5	OTC	≥200	fine-textured	intermittent irrigation	Paddy	no	mcrA	0.592537	0.64664
Wang, 2021	33	30	32.21	118.71	eCO2	200	150-300	ppm	＜5	OTC	≥200	fine-textured	intermittent irrigation	Paddy	no	mcrA	0.579818	0.737837
Lin, 2017	34	31	47.35	133.31	eCO2	140	≤150	ppm	＜5	OTC	≤100	fine-textured	Continues flooding	wetland	no	mcrA	-0.228932	0.237348
Lin, 2017	35	32	47.35	133.31	eCO2	140	≤150	ppm	＜5	OTC	≤100	fine-textured	intermittent irrigation	wetland	no	mcrA	-0.0039139	0.328659
Lin, 2017	36	33	47.35	133.31	eCO2	140	≤150	ppm	＜5	OTC	≤100	fine-textured	Continues flooding	wetland	no	mcrA	-0.136132	0.0528289
Lin, 2017	37	34	47.35	133.31	eCO2	140	≤150	ppm	＜5	OTC	≤100	fine-textured	intermittent irrigation	wetland	no	mcrA	0.413162	0.158852
Lin, 2017	38	35	47.35	133.31	eCO2	140	≤150	ppm	＜5	OTC	≤100	fine-textured	Continues flooding	wetland	no	mcrA	0.189043	0.233086
Wang, 2023	39	36	32.16	118.86	eCO2	200	150-300	ppm	＜5	OTC	≥200	fine-textured	intermittent irrigation	Paddy	no	mcrA	0.412091	0.00213803
Wang, 2023	40	36	32.16	118.86	eCO2	200	150-300	ppm	＜5	OTC	≥200	fine-textured	intermittent irrigation	Paddy	no	mcrA	0.842402	0.0116656
Wang, 2023	41	37	32.16	118.86	eCO2	200	150-300	ppm	＜5	OTC	≥200	fine-textured	intermittent irrigation	Paddy	no	mcrA	0.0851156	0.0233391
Wang, 2023	42	37	32.16	118.86	eCO2	200	150-300	ppm	＜5	OTC	≥200	fine-textured	intermittent irrigation	Paddy	no	mcrA	0.606887	0.0296084
Wang, 2023	43	38	32.16	118.86	eCO2	200	150-300	ppm	＜5	OTC	≥200	fine-textured	intermittent irrigation	Paddy	no	mcrA	0.292745	0.0323672
Wang, 2023	44	38	32.16	118.86	eCO2	200	150-300	ppm	＜5	OTC	≥200	fine-textured	intermittent irrigation	Paddy	no	mcrA	0.555498	0.0203358
Wang, 2023	45	39	32.16	118.86	eCO2	200	150-300	ppm	＜5	OTC	≥200	fine-textured	intermittent irrigation	Paddy	no	mcrA	0.214609	0.00549751
Wang, 2023	46	39	32.16	118.86	eCO2	200	150-300	ppm	＜5	OTC	≥200	fine-textured	intermittent irrigation	Paddy	no	mcrA	0.271259	0.00416946
Wang, 2023	47	40	32.16	118.86	eCO2	120	≤150	ppm	＜5	OTC	≥200	fine-textured	Continues flooding	Paddy	no	mcrA	0.442027	0.149517
Wang, 2023	48	40	32.16	118.86	eCO2	200	150-300	ppm	＜5	OTC	≥200	fine-textured	Continues flooding	Paddy	no	mcrA	0.494896	0.15174
Wang, 2023	49	41	32.16	118.86	eCO2	120	≤150	ppm	＜5	OTC	≥200	fine-textured	Continues flooding	Paddy	no	mcrA	0.361084	0.23088
Wang, 2023	50	41	32.16	118.86	eCO2	200	150-300	ppm	＜5	OTC	≥200	fine-textured	Continues flooding	Paddy	no	mcrA	0.386685	0.244647
Wang, 2023	51	42	32.16	118.86	eCO2	120	≤150	ppm	＜5	OTC	≥200	fine-textured	Continues flooding	Paddy	no	mcrA	0.512215	0.0278914
Wang, 2023	52	42	32.16	118.86	eCO2	200	150-300	ppm	＜5	OTC	≥200	fine-textured	Continues flooding	Paddy	no	mcrA	0.680551	0.032796
Wang, 2023	53	43	32.16	118.86	eCO2	120	≤150	ppm	＜5	OTC	≥200	fine-textured	Continues flooding	Paddy	no	mcrA	0.405465	0.0192668
Wang, 2023	54	43	32.16	118.86	eCO2	200	150-300	ppm	＜5	OTC	≥200	fine-textured	Continues flooding	Paddy	no	mcrA	0.392746	0.0828336
Liu, 2016	55	44	35.967	139.983	eCO2	200	150-300	ppm	＜5	FACE	≤100	coarse-textured	Continues flooding	Paddy	no	mcrA	0	0.041855
Liu, 2016	56	45	35.967	139.983	eCO2	200	150-300	ppm	＜5	FACE	≤100	coarse-textured	Continues flooding	Paddy	no	mcrA	-0.276425	0.0719284
Liu, 2016	57	46	35.967	139.983	eCO2	200	150-300	ppm	＜5	FACE	≤100	coarse-textured	Continues flooding	Paddy	no	mcrA	0.411036	0.0714435
Liu, 2016	58	47	35.967	139.983	eCO2	200	150-300	ppm	＜5	FACE	≤100	coarse-textured	Continues flooding	Paddy	no	mcrA	0.251442	0.0248843
Liu, 2016	59	48	35.967	139.983	eCO2	200	150-300	ppm	＜5	FACE	≤100	coarse-textured	Continues flooding	Paddy	no	mcrA	0.299406	0.0452508
Liu, 2016	60	49	35.967	139.983	eCO2	200	150-300	ppm	＜5	FACE	≤100	coarse-textured	Continues flooding	Paddy	no	mcrA	0.0824437	0.0329655
Liu, 2016	61	50	35.967	139.983	eCO2	200	150-300	ppm	＜5	FACE	≤100	coarse-textured	Continues flooding	Paddy	no	mcrA	0.245592	0.0192789
Liu, 2016	62	51	35.967	139.983	eCO2	200	150-300	ppm	＜5	FACE	≤100	coarse-textured	Continues flooding	Paddy	no	mcrA	-0.107224	0.0087351
Liu, 2016	63	52	35.967	139.983	eCO2	200	150-300	ppm	＜5	FACE	≤100	coarse-textured	Continues flooding	Paddy	no	mcrA	-0.42294	0.141848
Liu, 2016	64	53	35.967	139.983	eCO2	200	150-300	ppm	＜5	FACE	≤100	coarse-textured	Continues flooding	Paddy	no	mcrA	-0.186776	0.0866704
Liu, 2016	65	54	35.967	139.983	eCO2	200	150-300	ppm	＜5	FACE	≤100	coarse-textured	Continues flooding	Paddy	no	mcrA	0.0233061	0.0221928
Liu, 2016	66	55	35.967	139.983	eCO2	200	150-300	ppm	＜5	FACE	≤100	coarse-textured	Continues flooding	Paddy	no	mcrA	0	0.00605671
Liu,2016	67	56	31.5	120.55	eCO2	15	≤150	ppm	＜5	FACE	100-200	fine-textured	intermittent irrigation	Paddy	no	mcrA	0.117556	0.190895
Liu,2016	68	57	31.5	120.55	eCO2	15	≤150	ppm	＜5	FACE	100-200	fine-textured	intermittent irrigation	Paddy	no	mcrA	0.504556	0.120473
Liu,2016	69	58	31.5	120.55	eCO2	15	≤150	ppm	＜5	FACE	100-200	fine-textured	intermittent irrigation	Paddy	no	mcrA	0.885832	0.0818359
Lee, 2017	70	59	38.883	76.55	eCO2	340	≥300	ppm	＜5	OTC	≤100	fine-textured	intermittent irrigation	wetland	no	mcrA	-0.046448	0.00540895
Lee, 2017	71	60	38.883	76.55	eCO2	340	≥300	ppm	＜5	OTC	≥200	fine-textured	intermittent irrigation	wetland	no	mcrA	0.0236476	0.00621867
Seon-Young Kim,2020	72	61	53.14	-4.03	eCO2	200	150-300	ppm	＜5	FACE	≤100	medium textured	Continues flooding	wetland	yes	mcrA	-0.325422	0.113846
Seon-Young Kim,2020	73	62	53.14	-4.03	eCO2	200	150-300	ppm	＜5	FACE	≤100	medium textured	Continues flooding	wetland	yes	mcrA	-0.0210534	0.306511
Qian，2022	74	63	28.6	115.9	eCO2	200	150-300	ppm	＜5	chambers	100-200	fine-textured	Continues flooding	Paddy	yes	mcrA	0.443003	0.00690834
Qian，2022	75	64	28.6	115.9	eCO2	200	150-300	ppm	＜5	chambers	100-200	fine-textured	Continues flooding	Paddy	yes	mcrA	0.66757	0.0162435
Lee.2012	76	65	37.3355	126.562	eCO2	377	≥300	ppm	＜5	chambers	≤100	coarse-textured	Continues flooding	wetland	yes	mcrA	-0.0837309	0.382187
Lee.2012	77	66	37.3355	126.562	eCO2	377	≥300	ppm	＜5	chambers	≤100	coarse-textured	Continues flooding	wetland	yes	mcrA	2.25581	0.398822
Lee.2012	78	67	37.3355	126.562	eCO2	377	≥300	ppm	＜5	chambers	≤100	coarse-textured	Continues flooding	wetland	yes	mcrA	0.0305088	0.490897
Qian,2022	79	68	31.9	119.5	eCO2	250	150-300	ppm	＜5	chambers	100-200	fine-textured	Continues flooding	Paddy	yes	mcrA	0.320933	0.113128
Qian,2022	80	69	31.9	119.5	eCO2	250	150-300	ppm	＜5	chambers	100-200	fine-textured	intermittent irrigation	Paddy	yes	mcrA	0.0586678	0.113128
Yu,2023	81	70	32.5842	119.7	eCO2	200	150-300	ppm	＜5	FACE	≥200	coarse-textured	intermittent irrigation	Paddy	no	mcrA	0.558148	0.056564
Yu,2023	82	71	32.5842	119.7	eCO2	200	150-300	ppm	＞10	FACE	≥200	coarse-textured	intermittent irrigation	Paddy	no	mcrA	-0.0672522	0.056564
Inubushi, 2003	83	72	39.4	141	eCO2	200	150-300	ppm	＜5	FACE	≤100	fine-textured	intermittent irrigation	Paddy	no	mcrA	0.577517	0.0848459
Inubushi, 2003	84	73	39.4	141	eCO2	200	150-300	ppm	＜5	FACE	≤100	fine-textured	intermittent irrigation	Paddy	no	mcrA	0.0350913	0.0848459
Qian , 2020	85	74	28.6	115.9	eCO2	205	150-300	ppm	＜5	chambers	100-200	fine-textured	Continues flooding	Paddy	yes	mcrA	0.365835	0.0188547
Qian , 2020	86	75	28.6	115.9	eCO2	205	150-300	ppm	＜5	chambers	100-200	fine-textured	Continues flooding	Paddy	yes	mcrA	0.236769	0.0188547
Qian , 2020	87	76	28.6	115.9	eCO2	214	150-300	ppm	＜5	chambers	100-200	fine-textured	intermittent irrigation	Paddy	yes	mcrA	0.47087	0.0848459
Qian , 2020	88	77	28.6	115.9	eCO2	214	150-300	ppm	＜5	chambers	100-200	fine-textured	intermittent irrigation	Paddy	yes	mcrA	0.0169496	0.0848459
Qian , 2020	89	78	28.6	115.9	eCO2	214	150-300	ppm	＜5	chambers	100-200	fine-textured	intermittent irrigation	Paddy	yes	mcrA	0.592622	0.0848459
Qian , 2020	90	79	28.6	115.9	eCO2	214	150-300	ppm	＜5	chambers	100-200	fine-textured	intermittent irrigation	Paddy	yes	mcrA	0.0143253	0.0848459

## Sheet: CH4
publication	ID	C_ID	latitude（N+/S-）	longitude(W-/E+)	factor	measure	ΔCO2 level	(unit)	Duration of eCO2（year）	Facility	N level（kg N ha-1）	soil texture	water regime	landuse	Pot study（yes/no）	types	yi	vi
Inubushi，2011-77	1	1	35.6051	140.123	eCO2	200	150-300	ppm	＜5	Chamber	≥200	coarse textured	Continues flooding	Paddy	yes	CH4 emission	0.16268	0.00815286
Bhattacharyya,2016-83	2	2	20.4528	85.9358	eCO2	160	150-300	ppm	＜5	OTC	≤100	medium textured	Continues flooding	Paddy	no	CH4 emission	0.36386	0.000200671
Walkiewicz，2019-94	3	3	51.2474	22.5734	eCO2	200	150-300	ppm	＜5	OTC	≤100	coarse textured	Continues flooding	Paddy	yes	CH4 emission	-0.0842603	0.010242
Walkiewicz，2019	4	3	51.2474	22.5734	eCO2	500	≥300	ppm	＜5	OTC	≤100	coarse textured	Continues flooding	Paddy	yes	CH4 emission	-0.0733313	0.0101167
Walkiewicz，2019	5	4	51.2474	22.5734	eCO2	200	150-300	ppm	＜5	OTC	≤100	coarse textured	Continues flooding	Paddy	yes	CH4 emission	0.10436	0.00720969
Walkiewicz，2019	6	4	51.2474	22.5734	eCO2	500	≥300	ppm	＜5	OTC	≤100	coarse textured	Continues flooding	Paddy	yes	CH4 emission	-0.0512933	0.00745669
Walkiewicz，2019	7	5	51.2474	22.5734	eCO2	200	150-300	ppm	＜5	OTC	≤100	coarse textured	Continues flooding	Paddy	yes	CH4 emission	0.119347	0.0134484
Walkiewicz，2019	8	5	51.2474	22.5734	eCO2	500	≥300	ppm	＜5	OTC	≤100	coarse textured	Continues flooding	Paddy	yes	CH4 emission	0.0680535	0.00606789
Wang,2018-b	9	6	31.5	120.55	eCO2	101	≤150	ppm	＜5	FACE	100-200	fine-textured	intermittent irrigation	Paddy	no	CH4 emission	0.789359	0.018159
Wang,2018	10	7	31.5	120.55	eCO2	93	≤150	ppm	＜5	FACE	100-200	fine-textured	intermittent irrigation	Paddy	no	CH4 emission	0.3374	0.0119801
Wang,2018	11	8	31.5	120.55	eCO2	113	≤150	ppm	5-10	FACE	100-200	fine-textured	intermittent irrigation	Paddy	no	CH4 emission	0.474135	0.00817673
Wang,2018	12	9	31.5	120.55	eCO2	106	≤150	ppm	5-10	FACE	100-200	fine-textured	intermittent irrigation	Paddy	no	CH4 emission	0.277577	0.00967065
Wang,2018	13	10	31.5	120.55	eCO2	109	≤150	ppm	5-10	FACE	100-200	fine-textured	intermittent irrigation	Paddy	no	CH4 emission	0.243866	0.0113586
Wang,2018	14	11	31.5	120.55	eCO2	82	≤150	ppm	5-10	FACE	100-200	fine-textured	intermittent irrigation	Paddy	no	CH4 emission	0.216264	0.0112194
Yu,2022-c	15	12	32.5847	119.7	eCO2	200	150-300	ppm	＞10	FACE	≥200	coarse textured	intermittent irrigation	Paddy	no	CH4 emission	-0.889857	0.0095439
Yu,2022	16	13	32.5847	119.7	eCO2	200	150-300	ppm	＞10	FACE	≥200	coarse textured	intermittent irrigation	Paddy	no	CH4 emission	-0.765907	0.00354019
Yu,2022	17	14	32.5847	119.7	eCO2	200	150-300	ppm	＞10	FACE	≥200	coarse textured	intermittent irrigation	Paddy	no	CH4 emission	-0.230683	0.0299201
Yu,2022	18	15	32.5847	119.7	eCO2	200	150-300	ppm	＞10	FACE	≥200	coarse textured	intermittent irrigation	Paddy	no	CH4 emission	-0.180628	0.0200054
Yu,2022	19	16	32.5847	119.7	eCO2	200	150-300	ppm	＞10	FACE	≥200	coarse textured	intermittent irrigation	Paddy	no	CH4 emission	-0.117783	0.00252065
Yu,2022	20	17	32.5847	119.7	eCO2	200	150-300	ppm	＞10	FACE	≥200	coarse textured	intermittent irrigation	Paddy	no	CH4 emission	-0.117783	0.0327781
Yu,2022	21	18	32.5847	119.7	eCO2	200	150-300	ppm	＞10	FACE	≥200	coarse textured	intermittent irrigation	Paddy	no	CH4 emission	-0.575364	0.0281519
Yu,2022	22	19	32.5847	119.7	eCO2	200	150-300	ppm	＞10	FACE	≥200	coarse textured	intermittent irrigation	Paddy	no	CH4 emission	-0.673577	0.0168989
Yu,2022	23	20	32.5847	119.7	eCO2	200	150-300	ppm	＞10	FACE	≥200	coarse textured	intermittent irrigation	Paddy	no	CH4 emission	-0.573346	0.00820177
Yu,2022	24	21	32.5847	119.7	eCO2	200	150-300	ppm	＞10	FACE	≥200	coarse textured	intermittent irrigation	Paddy	no	CH4 emission	-0.510826	0.0143533
Wang，2021-g	25	22	32.35	119.183	eCO2	200	150-300	ppm	＜5	OTC	≥200	fine-textured	intermittent irrigation	Paddy	no	CH4 emission	1.01592	0.0229412
Wang，2021	26	23	32.35	119.183	eCO2	200	150-300	ppm	＜5	OTC	≥200	fine-textured	intermittent irrigation	Paddy	no	CH4 emission	0.922018	0.797394
Wang，2021	27	24	32.35	119.183	eCO2	200	150-300	ppm	＜5	OTC	≥200	fine-textured	intermittent irrigation	Paddy	no	CH4 emission	0.406503	0.264416
Wang，2021	28	25	32.35	119.183	eCO2	200	150-300	ppm	＜5	OTC	≥200	fine-textured	intermittent irrigation	Paddy	no	CH4 emission	2.12525	1.47137
Wang,2023-h	29	26	32.2667	119.433	eCO2	200	150-300	ppm	＜5	OTC	≥200	fine-textured	intermittent irrigation	Paddy	no	CH4 emission	0.623235	0.0260311
Liu,2016-j	30	27	31.5	120.55	eCO2	200	150-300	ppm	＜5	FACE	100-200	fine-textured	intermittent irrigation	Paddy	no	CH4 emission potential	0.240365	0.0150508
Liu,2016	31	28	31.5	120.55	eCO2	200	150-300	ppm	＜5	FACE	100-200	fine-textured	intermittent irrigation	Paddy	no	CH4 emission potential	0.238426	0.0325604
Liu,2016	32	29	31.5	120.55	eCO2	200	150-300	ppm	＜5	FACE	100-200	fine-textured	intermittent irrigation	Paddy	no	CH4 emission potential	0.269978	0.0206375
Liu,2016	33	30	31.5	120.55	eCO2	200	150-300	ppm	＜5	FACE	100-200	fine-textured	intermittent irrigation	Paddy	no	CH4 emission potential	0.379292	0.0305369
Liu,2016	34	31	31.5	120.55	eCO2	200	150-300	ppm	＜5	FACE	100-200	fine-textured	intermittent irrigation	Paddy	no	CH4 emission potential	0.284293	0.0661916
Liu,2016	35	32	31.5	120.55	eCO2	200	150-300	ppm	＜5	FACE	100-200	fine-textured	intermittent irrigation	Paddy	no	CH4 emission potential	-0.0160597	0.024061
Qian,2022-l	36	33	31.9	119.5	eCO2	116	≤150	ppm	＜5	Chamber	100-200	fine-textured	Continues flooding	Paddy	yes	CH4 emission	0.406459	0.000779726
Qian,2022	37	34	31.9	119.5	eCO2	214	150-300	ppm	＜5	Chamber	100-200	fine-textured	Continues flooding	Paddy	yes	CH4 emission	0.101245	0.00242648
Qian,2022	38	35	31.9	119.5	eCO2	116	≤150	ppm	＜5	Chamber	100-200	fine-textured	Continues flooding	Paddy	yes	CH4 emission	0.374176	0.00375423
Qian,2022	39	36	31.9	119.5	eCO2	214	150-300	ppm	＜5	Chamber	100-200	fine-textured	Continues flooding	Paddy	yes	CH4 emission	0.182076	0.00186583
Juan,2009-4	40	37	14.1647	120.254	eCO2	200	150-300	ppm	＜5	FACE	≥200	fine-textured	Continues flooding	Paddy	yes	emission rate	0.542613	0.0197857
Juan,2009	41	38	14.1647	120.254	eCO2	200	150-300	ppm	＜5	FACE	≥200	fine-textured	Continues flooding	Paddy	yes	emission rate	-0.30987	0.0533401
Juan,2009	42	39	14.1647	120.254	eCO2	200	150-300	ppm	＜5	FACE	≥200	fine-textured	Continues flooding	Paddy	yes	emission rate	0.116637	0.192178
Juan,2009	43	40	14.1647	120.254	eCO2	200	150-300	ppm	＜5	FACE	≥200	fine-textured	Continues flooding	Paddy	yes	emission rate	-0.417735	0.020558
Juan,2009	44	41	14.1647	120.254	eCO2	200	150-300	ppm	＜5	FACE	≥200	fine-textured	Continues flooding	Paddy	yes	emission rate	-0.34484	0.00622112
Juan,2009	45	42	14.1647	120.254	eCO2	200	150-300	ppm	＜5	FACE	≥200	fine-textured	Continues flooding	Paddy	yes	emission rate	0.123614	0.00666738
Yun,2012-5	46	43	126.883	35.1667	eCO2	277	150-300	ppm	＜5	Chamber	100-200	fine-textured	intermittent irrigation	Paddy	no	emission	0.336281	0.00815286
Yun,2012	47	44	126.883	35.1667	eCO2	277	150-300	ppm	＜5	Chamber	100-200	fine-textured	intermittent irrigation	Paddy	no	emission	0.429169	0.00815286
Yun,2012	48	45	126.883	35.1667	eCO2	277	150-300	ppm	＜5	Chamber	100-200	fine-textured	intermittent irrigation	Paddy	no	emission	0.35184	0.00815286
Yun,2012	49	46	126.883	35.1667	eCO2	277	150-300	ppm	＜5	Chamber	100-200	fine-textured	intermittent irrigation	Paddy	no	emission	0.325289	0.00815286
Yun,2012	50	47	126.883	35.1667	eCO2	277	150-300	ppm	＜5	Chamber	100-200	fine-textured	intermittent irrigation	Paddy	no	emission	0.200133	0.00815286
Yun,2012	51	48	126.883	35.1667	eCO2	277	150-300	ppm	＜5	Chamber	100-200	fine-textured	intermittent irrigation	Paddy	no	emission	0.264525	0.00815286
Yun,2012	52	49	126.883	35.1667	eCO2	277	150-300	ppm	＜5	Chamber	100-200	fine-textured	intermittent irrigation	Paddy	no	emission	0.0763597	0.00815286
Yun,2012	53	50	126.883	35.1667	eCO2	277	150-300	ppm	＜5	Chamber	100-200	fine-textured	intermittent irrigation	Paddy	no	emission	0.107833	0.00815286
Yun,2012	54	51	126.883	35.1667	eCO2	277	150-300	ppm	＜5	Chamber	100-200	fine-textured	intermittent irrigation	Paddy	no	emission	0.124447	0.00815286
Yun,2012	55	52	126.883	35.1667	eCO2	277	150-300	ppm	＜5	Chamber	100-200	fine-textured	intermittent irrigation	Paddy	no	emission	0.231249	0.00815286
Yun,2012	56	53	126.883	35.1667	eCO2	277	150-300	ppm	＜5	Chamber	100-200	fine-textured	intermittent irrigation	Paddy	no	emission	0.0782429	0.00815286
Yun,2012	57	54	126.883	35.1667	eCO2	277	150-300	ppm	＜5	Chamber	100-200	fine-textured	intermittent irrigation	Paddy	no	emission	0.0365449	0.00815286
Yun,2012	58	55	126.883	35.1667	eCO2	277	150-300	ppm	＜5	Chamber	100-200	fine-textured	intermittent irrigation	Paddy	no	emission	-0.00947874	0.00815286
Yun,2012	59	56	126.883	35.1667	eCO2	277	150-300	ppm	＜5	Chamber	100-200	fine-textured	intermittent irrigation	Paddy	no	emission	-0.149532	0.00815286
Wang,2018-12	60	57	30.35	112.15	eCO2	60	≤150	ppm	＜5	OTC	100-200	medium textured	intermittent irrigation	Paddy	no	emission	0.0986715	0.00815286
Wang,2018	61	58	30.35	112.15	eCO2	60	≤150	ppm	＜5	OTC	100-200	medium textured	intermittent irrigation	Paddy	no	emission	0.0641085	0.00815286
Wang,2018	62	59	30.35	112.15	eCO2	60	≤150	ppm	＜5	OTC	100-200	medium textured	intermittent irrigation	Paddy	no	emission	0.353032	0.00815286
Wang,2018	63	60	30.35	112.15	eCO2	60	≤150	ppm	＜5	OTC	100-200	medium textured	intermittent irrigation	Paddy	no	emission	0.0905046	0.00815286
Wang,2018	64	61	30.35	112.15	eCO2	60	≤150	ppm	＜5	OTC	100-200	medium textured	intermittent irrigation	Paddy	no	emission	0.220925	0.00815286
Wang,2018	65	62	30.35	112.15	eCO2	60	≤150	ppm	＜5	OTC	100-200	medium textured	intermittent irrigation	Paddy	no	emission	0.0765545	0.00815286
Wang,2018	66	63	30.35	112.15	eCO2	60	≤150	ppm	＜5	OTC	100-200	medium textured	intermittent irrigation	Paddy	no	emission	0.401037	0.00815286
Wang,2018	67	64	30.35	112.15	eCO2	60	≤150	ppm	＜5	OTC	100-200	medium textured	intermittent irrigation	Paddy	no	emission	0.202078	0.00815286
Wang,2018	68	65	30.35	112.15	eCO2	60	≤150	ppm	＜5	OTC	100-200	medium textured	intermittent irrigation	Paddy	no	emission	0.546895	0.00815286
Wang,2018	69	66	30.35	112.15	eCO2	60	≤150	ppm	＜5	OTC	100-200	medium textured	intermittent irrigation	Paddy	no	emission	0.129047	0.00815286
Wang,2018	70	67	30.35	112.15	eCO2	60	≤150	ppm	＜5	OTC	100-200	medium textured	intermittent irrigation	Paddy	no	emission	0.472056	0.00815286
Wang,2018	71	68	30.35	112.15	eCO2	60	≤150	ppm	＜5	OTC	100-200	medium textured	intermittent irrigation	Paddy	no	emission	0.161385	0.00815286
Xu,2023-14	72	69	32.5833	119.7	eCO2	200	150-300	ppm	＞10	FACE	≤100	fine-textured	intermittent irrigation	Paddy	no	emission	0.973449	0.231993
Bhattacharyya,2013-27	73	70	20.4528	85.9358	eCO2	156	150-300	µmol mol−1	＜5	OTC	≤100	medium textured	Continues flooding	Paddy	no	emission	0.231682	0.00815286
Bhattacharyya,2013	74	71	20.4528	85.9358	eCO2	156	150-300	µmol mol−1	＜5	OTC	≤100	medium textured	Continues flooding	Paddy	no	emission	0.217873	0.00815286
Bhattacharyya,2013	75	72	20.4528	85.9358	eCO2	156	150-300	µmol mol−1	＜5	OTC	≤100	medium textured	Continues flooding	Paddy	no	emission/yield	0	0.00815286
Bhattacharyya,2013	76	73	20.4528	85.9358	eCO2	156	150-300	µmol mol−1	＜5	OTC	≤100	medium textured	Continues flooding	Paddy	no	emission/yield	-0.025064	0.00815286
Fumoto,2013-37	77	74	39.6667	141	eCO2	200	150-300	ppm	5-10	FACE	≤100	fine-textured	intermittent irrigation	Paddy	no	CH4 emission	-0.0269831	0.00611465
Fumoto,2013	78	75	39.6667	141	eCO2	200	150-300	ppm	5-10	FACE	≤100	fine-textured	intermittent irrigation	Paddy	no	CH4 emission	0.317695	0.00611465
Fumoto,2013	79	76	39.6667	141	eCO2	200	150-300	ppm	5-10	FACE	≤100	fine-textured	intermittent irrigation	Paddy	no	CH4 emission	0.413451	0.00611465
Fumoto,2013	80	77	39.6667	141	eCO2	200	150-300	ppm	5-10	FACE	≤100	fine-textured	intermittent irrigation	Paddy	no	CH4 emission	0.108214	0.00611465
Xie,2012-39	81	78	32.5833	119.7	eCO2	200	150-300	ppm	＜5	FACE	≥200	coarse textured	intermittent irrigation	Paddy	no	emissions	-0.0808273	0.0216234
Xie,2012	82	79	32.5833	119.7	eCO2	200	150-300	ppm	＜5	FACE	≥200	coarse textured	intermittent irrigation	Paddy	no	emissions	-0.0841337	0.0194063
Xie,2012	83	80	32.5833	119.7	eCO2	200	150-300	ppm	＜5	FACE	≥200	coarse textured	intermittent irrigation	Paddy	no	emissions	0.170051	0.0862905
Xie,2012	84	81	32.5833	119.7	eCO2	200	150-300	ppm	＜5	FACE	100-200	coarse textured	intermittent irrigation	Paddy	no	emissions	0.114532	0.0546946
Xie,2012	85	82	32.5833	119.7	eCO2	200	150-300	ppm	＜5	FACE	100-200	coarse textured	intermittent irrigation	Paddy	no	emissions	0.232332	0.115353
Xie,2012	86	83	32.5833	119.7	eCO2	200	150-300	ppm	＜5	FACE	100-200	coarse textured	intermittent irrigation	Paddy	no	emissions	0.371564	0.112705
Xie,2012	87	84	32.5833	119.7	eCO2	200	150-300	ppm	＜5	FACE	≥200	coarse textured	intermittent irrigation	Paddy	no	emissions	0.181794	0.0695461
Xie,2012	88	85	32.5833	119.7	eCO2	200	150-300	ppm	＜5	FACE	≥200	coarse textured	intermittent irrigation	Paddy	no	emissions	0.247032	0.138934
Xie,2012	89	86	32.5833	119.7	eCO2	200	150-300	ppm	＜5	FACE	≥200	coarse textured	intermittent irrigation	Paddy	no	emissions	0.266629	0.143818
Xie,2012	90	87	32.5833	119.7	eCO2	200	150-300	ppm	＜5	FACE	100-200	coarse textured	intermittent irrigation	Paddy	no	emissions	-0.0204089	0.0359468
Xie,2012	91	88	32.5833	119.7	eCO2	200	150-300	ppm	＜5	FACE	100-200	coarse textured	intermittent irrigation	Paddy	no	emissions	0.20537	0.0703869
Xie,2012	92	89	32.5833	119.7	eCO2	200	150-300	ppm	＜5	FACE	100-200	coarse textured	intermittent irrigation	Paddy	no	emissions	0.21552	0.053618
Xie,2012	93	90	32.5833	119.7	eCO2	200	150-300	ppm	＜5	FACE	≥200	coarse textured	intermittent irrigation	Paddy	no	emissions	-0.167915	0.0984106
Xie,2012	94	91	32.5833	119.7	eCO2	200	150-300	ppm	＜5	FACE	≥200	coarse textured	intermittent irrigation	Paddy	no	emissions	0.0446503	0.0790346
Xie,2012	95	92	32.5833	119.7	eCO2	200	150-300	ppm	＜5	FACE	≥200	coarse textured	intermittent irrigation	Paddy	no	emissions	0.217723	0.014641
Xie,2012	96	93	32.5833	119.7	eCO2	200	150-300	ppm	＜5	FACE	≤100	coarse textured	intermittent irrigation	Paddy	no	emissions	0.353969	0.0748431
Xie,2012	97	94	32.5833	119.7	eCO2	200	150-300	ppm	＜5	FACE	≤100	coarse textured	intermittent irrigation	Paddy	no	emissions	0.187742	0.0543918
Xie,2012	98	95	32.5833	119.7	eCO2	200	150-300	ppm	＜5	FACE	≤100	coarse textured	intermittent irrigation	Paddy	no	emissions	0.415515	0.0832453
Xie,2012	99	96	32.5833	119.7	eCO2	200	150-300	ppm	＜5	FACE	≥200	coarse textured	intermittent irrigation	Paddy	no	emissions	0.471347	0.188733
Xie,2012	100	97	32.5833	119.7	eCO2	200	150-300	ppm	＜5	FACE	≤100	coarse textured	intermittent irrigation	Paddy	no	emissions	0.447698	0.108551
Adhya,2012-43	101	98	20.4167	85.9167	eCO2	220	150-300	mmol mol-1	＜5	OTC	≤100	fine-textured	intermittent irrigation	Paddy	yes	emission	0.0873522	0.00815286
Adhya,2012	102	99	20.4167	85.9167	eCO2	220	150-300	mmol mol-1	＜5	OTC	≤100	fine-textured	Continues flooding	Paddy	yes	emission	0.114485	0.00815286
Adhya,2012	103	100	20.4167	85.9167	eCO2	220	150-300	mmol mol-1	＜5	OTC	≤100	fine-textured	intermittent irrigation	Paddy	yes	emission	0.102366	0.00815286
Adhya,2012	104	101	20.4167	85.9167	eCO2	220	150-300	mmol mol-1	＜5	OTC	≤100	fine-textured	Continues flooding	Paddy	yes	emission	0.179088	0.00815286
Adhya,2012	105	102	20.4167	85.9167	eCO2	220	150-300	mmol mol-1	＜5	OTC	≤100	fine-textured	intermittent irrigation	Paddy	yes	emission	0.125832	0.00815286
Adhya,2012	106	103	20.4167	85.9167	eCO2	220	150-300	mmol mol-1	＜5	OTC	≤100	fine-textured	Continues flooding	Paddy	yes	emission	0.19441	0.00815286
Adhya,2012	107	104	20.4167	85.9167	eCO2	220	150-300	mmol mol-1	＜5	OTC	≤100	fine-textured	intermittent irrigation	Paddy	yes	emission	0.0884254	0.00815286
Adhya,2012	108	105	20.4167	85.9167	eCO2	220	150-300	mmol mol-1	＜5	OTC	≤100	fine-textured	Continues flooding	Paddy	yes	emission	0.148728	0.00815286
Adhya,2012	109	106	20.4167	85.9167	eCO2	220	150-300	mmol mol-1	＜5	OTC	≤100	fine-textured	intermittent irrigation	Paddy	yes	emission	0.0996626	0.00815286
Adhya,2012	110	107	20.4167	85.9167	eCO2	220	150-300	mmol mol-1	＜5	OTC	≤100	fine-textured	Continues flooding	Paddy	yes	emission	0.170149	0.00815286
Adhya,2012	111	108	20.4167	85.9167	eCO2	220	150-300	mmol mol-1	＜5	OTC	≤100	fine-textured	intermittent irrigation	Paddy	yes	emission	0.122619	0.00815286
Adhya,2012	112	109	20.4167	85.9167	eCO2	220	150-300	mmol mol-1	＜5	OTC	≤100	fine-textured	Continues flooding	Paddy	yes	emission	0.187981	0.00815286
Allen,2003-53	113	110	29.65	-82.32	eCO2	330	≥300	ppm	＜5	Chamber	≥200	fine-textured	Continues flooding	Paddy	yes	emission	1.00856	0.00815286
Allen,2003	114	111	29.65	-82.32	eCO2	330	≥300	ppm	＜5	Chamber	≥200	fine-textured	Continues flooding	Paddy	yes	emission	0.983643	0.00815286
Allen,2003	115	112	29.65	-82.32	eCO2	330	≥300	ppm	＜5	Chamber	≥200	fine-textured	Continues flooding	Paddy	yes	emission	1.04242	0.00815286
Allen,2003	116	113	29.65	-82.32	eCO2	330	≥300	ppm	＜5	Chamber	≥200	fine-textured	Continues flooding	Paddy	yes	emission	1.058	0.00815286
Allen,2003	117	114	29.65	-82.32	eCO2	330	≥300	ppm	＜5	Chamber	≥200	fine-textured	Continues flooding	Paddy	yes	emission	1.02246	0.00815286
Allen,2003	118	115	29.65	-82.32	eCO2	330	≥300	ppm	＜5	Chamber	≥200	fine-textured	Continues flooding	Paddy	yes	emission	0.987292	0.00815286
Allen,2003	119	116	29.65	-82.32	eCO2	330	≥300	ppm	＜5	Chamber	≥200	fine-textured	Continues flooding	Paddy	yes	emission	1.02287	0.00815286
Allen,2003	120	117	29.65	-82.32	eCO2	330	≥300	ppm	＜5	Chamber	≥200	fine-textured	Continues flooding	Paddy	yes	emission	0.373844	0.00815286
Allen,2003	121	118	29.65	-82.32	eCO2	330	≥300	ppm	＜5	Chamber	≥200	fine-textured	Continues flooding	Paddy	yes	emission	0.446693	0.00815286
Allen,2003	122	119	29.65	-82.32	eCO2	330	≥300	ppm	＜5	Chamber	≥200	fine-textured	Continues flooding	Paddy	yes	emission	0.329786	0.00815286
Allen,2003	123	120	29.65	-82.32	eCO2	330	≥300	ppm	＜5	Chamber	≥200	fine-textured	Continues flooding	Paddy	yes	emission	0.404007	0.00815286
Allen,2003	124	121	29.65	-82.32	eCO2	330	≥300	ppm	＜5	Chamber	≥200	fine-textured	Continues flooding	Paddy	yes	emission	0.366961	0.00815286
Allen,2003	125	122	29.65	-82.32	eCO2	330	≥300	ppm	＜5	Chamber	≥200	fine-textured	Continues flooding	Paddy	yes	emission	0.368945	0.00815286
Allen,2003	126	123	29.65	-82.32	eCO2	330	≥300	ppm	＜5	Chamber	≥200	fine-textured	Continues flooding	Paddy	yes	emission	0.432946	0.00815286
Allen,2003	127	124	29.65	-82.32	eCO2	330	≥300	ppm	＜5	Chamber	≥200	fine-textured	Continues flooding	Paddy	yes	emission	0.505396	0.00815286
Allen,2003	128	125	29.65	-82.32	eCO2	330	≥300	ppm	＜5	Chamber	≥200	fine-textured	Continues flooding	Paddy	yes	emission	0.717229	0.00815286
Allen,2003	129	126	29.65	-82.32	eCO2	330	≥300	ppm	＜5	Chamber	≥200	fine-textured	Continues flooding	Paddy	yes	emission	0.852827	0.00815286
Allen,2003	130	127	29.65	-82.32	eCO2	330	≥300	ppm	＜5	Chamber	≥200	fine-textured	Continues flooding	Paddy	yes	emission	1.33564	0.00815286
Allen,2003	131	128	29.65	-82.32	eCO2	330	≥300	ppm	＜5	Chamber	≥200	fine-textured	Continues flooding	Paddy	yes	emission	1.68353	0.00815286
Allen,2003	132	129	29.65	-82.32	eCO2	330	≥300	ppm	＜5	Chamber	≥200	fine-textured	Continues flooding	Paddy	yes	emission	1.46111	0.00815286
Allen,2003	133	130	29.65	-82.32	eCO2	330	≥300	ppm	＜5	Chamber	≥200	fine-textured	Continues flooding	Paddy	yes	emission	1.26133	0.00815286
Allen,2003	134	131	29.65	-82.32	eCO2	330	≥300	ppm	＜5	Chamber	≥200	fine-textured	Continues flooding	Paddy	yes	emission	0.944066	0.00815286
Allen,2003	135	132	29.65	-82.32	eCO2	330	≥300	ppm	＜5	Chamber	≥200	fine-textured	Continues flooding	Paddy	yes	emission	0.516223	0.00815286
Allen,2003	136	133	29.65	-82.32	eCO2	330	≥300	ppm	＜5	Chamber	≥200	fine-textured	Continues flooding	Paddy	yes	emission	-0.0635725	0.00815286
Allen,2003	137	134	29.65	-82.32	eCO2	330	≥300	ppm	＜5	Chamber	≥200	fine-textured	Continues flooding	Paddy	yes	emission	0.257237	0.00815286
Allen,2003	138	135	29.65	-82.32	eCO2	330	≥300	ppm	＜5	Chamber	≥200	fine-textured	Continues flooding	Paddy	yes	emission	0.266847	0.00815286
Allen,2003	139	136	29.65	-82.32	eCO2	330	≥300	ppm	＜5	Chamber	≥200	fine-textured	Continues flooding	Paddy	yes	emission	0.333873	0.00815286
Cheng et al., 2006	140	137	36.0167	140.117	eCO2	328.5	≥300	ppm	＜5	Chamber	≤100	fine-textured	Continues flooding	Paddy	No	emission	0.455933	0.0165303
Cheng et al., 2008	141	138	36.0167	140.117	eCO2	300	≥300	ppm	＜5	Chamber	≤100	fine-textured	Continues flooding	Paddy	No	emission	0.278713	0.0169786
Cheng et al., 2008	142	139	36.0167	140.117	eCO2	300	≥300	ppm	＜5	Chamber	≤100	fine-textured	Continues flooding	Paddy	No	emission	0.040822	0.0266073
Han, 2016-23	143	140	30.2	119.5	eCO2	310	≥300	ppm	＜5	Chamber	≤100	fine-textured	intermittent irrigation	Paddy	yes	emission	-0.793048	0.0303178
Han, 2016	144	141	30.2	119.5	eCO2	310	≥300	ppm	＜5	Chamber	≤100	fine-textured	intermittent irrigation	Paddy	yes	emission	2.45727	0.0409627
Han, 2016	145	142	30.2	119.5	eCO2	310	≥300	ppm	＜5	Chamber	≤100	fine-textured	intermittent irrigation	Paddy	yes	emission	1.31049	0.332175
Han, 2016	146	143	30.2	119.5	eCO2	310	≥300	ppm	＜5	Chamber	≤100	fine-textured	intermittent irrigation	Paddy	yes	emission	2.86711	0.260396
Lou et al., 2008	147	144	36.0167	140.117	eCO2	200	150-300	ppm	＜5	Chamber	≥200	fine-textured	Continues flooding	Paddy	yes	emission	0.142931	0.0162392
Lou et al., 2008	148	145	36.0167	140.117	eCO2	200	150-300	ppm	＜5	Chamber	≥200	fine-textured	Continues flooding	Paddy	yes	emission	0.185808	0.0155328
Lou et al., 2008	149	146	36.0167	140.117	eCO2	200	150-300	ppm	＜5	Chamber	≥200	fine-textured	Continues flooding	Paddy	yes	emission	0.17583	0.0174832
Lou et al., 2008	150	147	36.0167	140.117	eCO2	200	150-300	ppm	＜5	Chamber	≥200	fine-textured	Continues flooding	Paddy	yes	emission	0.210342	0.0194393
Pereira et al., 2013	151	148	39.2	﹣8.44	eCO2	175	150-300	ppm	＜5	OTC	100-200	fine-textured	intermittent irrigation	Paddy	No	emission	-0.046162	0.00139202
Pereira et al., 2013	152	149	39.2	﹣8.44	eCO2	175	150-300	ppm	＜5	OTC	100-200	fine-textured	intermittent irrigation	Paddy	No	emission	0.0662494	0.0101414
Qian et al., 2020	153	150	28.6	115.9	eCO2	205	150-300	ppm	＜5	Chamber	100-200	fine-textured	Continues flooding	Paddy	yes	emission	0.212924	0.0165728
Qian et al., 2020	154	151	28.6	115.9	eCO2	205	150-300	ppm	＜5	Chamber	100-200	fine-textured	Continues flooding	Paddy	yes	emission	-0.0298834	0.0065376
Qian et al., 2020	155	152	28.6	115.9	eCO2	205	150-300	ppm	＜5	Chamber	100-200	fine-textured	Continues flooding	Paddy	yes	emission	0.250512	0.00532245
Qian et al., 2020	156	153	28.6	115.9	eCO2	205	150-300	ppm	＜5	Chamber	100-200	fine-textured	Continues flooding	Paddy	yes	emission	-0.154612	0.00585184
Qian et al., 2020	157	154	28.6	115.9	eCO2	205	150-300	ppm	＜5	Chamber	100-200	fine-textured	Continues flooding	Paddy	yes	emission	0.773559	0.00569145
Qian et al., 2020	158	155	28.6	115.9	eCO2	205	150-300	ppm	＜5	Chamber	100-200	fine-textured	Continues flooding	Paddy	yes	emission	-0.0630535	0.00463434
Qian et al., 2020	159	156	28.6	115.9	eCO2	214	150-300	ppm	＜5	Chamber	100-200	fine-textured	intermittent irrigation	Paddy	yes	emission	0.221335	0.0249915
Qian et al., 2020	160	157	28.6	115.9	eCO2	214	150-300	ppm	＜5	Chamber	100-200	fine-textured	intermittent irrigation	Paddy	yes	emission	-0.163041	0.00585681
Qian et al., 2020	161	158	28.6	115.9	eCO2	214	150-300	ppm	＜5	Chamber	100-200	fine-textured	Continues flooding	Paddy	yes	emission	0.394108	0.00464747
Qian et al., 2020	162	159	28.6	115.9	eCO2	214	150-300	ppm	＜5	Chamber	100-200	fine-textured	Continues flooding	Paddy	yes	emission	-0.0971457	0.00943865
Qian et al., 2020	163	160	28.6	115.9	eCO2	205	150-300	ppm	＜5	Chamber	100-200	fine-textured	Continues flooding	Paddy	yes	emission	0.345964	0.00258869
Qian et al., 2020	164	161	28.6	115.9	eCO2	205	150-300	ppm	＜5	Chamber	100-200	fine-textured	Continues flooding	Paddy	yes	emission	-0.0783594	0.00536715
Tokida et al., 2010	165	162	39.6333	140.95	eCO2	200	150-300	ppm	5-10	FACE	≤100	fine-textured	Continues flooding	Paddy	no	emission	-0.0920101	0.0414643
Tokida et al., 2010	166	163	39.6333	140.95	eCO2	200	150-300	ppm	5-10	FACE	≤100	fine-textured	Continues flooding	Paddy	no	emission	0.0665325	0.0414643
Tokida et al., 2010	167	164	39.6333	140.95	eCO2	200	150-300	ppm	＞10	FACE	≤100	fine-textured	Continues flooding	Paddy	no	emission	0.161391	0.0414643
Tokida et al., 2010	168	165	39.6333	140.95	eCO2	200	150-300	ppm	＞10	FACE	≤100	fine-textured	Continues flooding	Paddy	no	emission	0.186346	0.0414643
Xu et al., 2004	169	166	31.6167	120.467	eCO2	200	150-300	ppm	＜5	FACE	100-200	fine-textured	intermittent irrigation	Paddy	no	emission	0.54486	0.253553
Xu et al., 2004	170	167	31.6167	120.467	eCO2	200	150-300	ppm	＜5	FACE	≥200	fine-textured	intermittent irrigation	Paddy	no	emission	1.09777	0.321601
Xu et al., 2004	171	168	31.6167	120.467	eCO2	200	150-300	ppm	＜5	FACE	100-200	fine-textured	intermittent irrigation	Paddy	no	emission	0.259577	0.208868
Xu et al., 2004	172	169	31.6167	120.467	eCO2	200	150-300	ppm	＜5	FACE	≥200	fine-textured	intermittent irrigation	Paddy	no	emission	0.574849	0.115433
Yun et al., 2012	173	170	35.1667	126.883	eCO2	277	150-300	ppm	＜5	OTC	100-200	fine-textured	intermittent irrigation	Paddy	no	emission	0.154151	0.0414643
Yun et al., 2012	174	171	35.1667	126.883	eCO2	277	150-300	ppm	＜5	OTC	100-200	fine-textured	intermittent irrigation	Paddy	no	emission	0.168749	0.0414643
Zheng et al., 2006	175	172	39.6333	140.95	eCO2	200	150-300	ppm	＜5	FACE	≤100	fine-textured	intermittent irrigation	Paddy	no	emission	0.074108	0.10138
Zheng et al., 2006	176	173	39.6333	140.95	eCO2	200	150-300	ppm	＜5	FACE	≤100	fine-textured	intermittent irrigation	Paddy	no	emission	0.318454	0.00265438
Zheng et al., 2006	177	174	39.6333	140.95	eCO2	200	150-300	ppm	＜5	FACE	≤100	fine-textured	intermittent irrigation	Paddy	no	emission	0.405465	0.0140045
Zheng et al., 2006	178	175	31.6167	120.467	eCO2	200	150-300	ppm	＜5	FACE	≥200	fine-textured	intermittent irrigation	Paddy	no	emission	-0.207064	0.429693
Zheng et al., 2006	179	176	31.6167	120.467	eCO2	200	150-300	ppm	＜5	FACE	100-200	fine-textured	intermittent irrigation	Paddy	no	emission	0.0370413	0.115398
Zheng et al., 2006	180	177	31.6167	120.467	eCO2	200	150-300	ppm	＜5	FACE	≥200	fine-textured	intermittent irrigation	Paddy	no	emission	1.05178	0.233792
Zheng et al., 2006	181	178	31.6167	120.467	eCO2	200	150-300	ppm	＜5	FACE	100-200	fine-textured	intermittent irrigation	Paddy	no	emission	0.658661	0.113554
Zheng et al., 2006	182	179	31.6167	120.467	eCO2	200	150-300	ppm	＜5	FACE	≥200	fine-textured	intermittent irrigation	Paddy	no	emission	0.712195	0.0193852
Zheng et al., 2006	183	180	31.6167	120.467	eCO2	200	150-300	ppm	＜5	FACE	100-200	fine-textured	intermittent irrigation	Paddy	no	emission	0.42256	0.0280084
Zheng et al., 2006	184	181	31.6167	120.467	eCO2	200	150-300	ppm	＜5	FACE	100-200	fine-textured	intermittent irrigation	Paddy	no	emission	-0.0534478	0.0204199
Zheng et al., 2006	185	182	31.6167	120.467	eCO2	200	150-300	ppm	＜5	FACE	100-200	fine-textured	intermittent irrigation	Paddy	no	emission	0.648695	0.049134
Ziska et al., 1998	186	183	14.2167	121.15	eCO2	300	≥300	ppm	＜5	OTC	100-200	fine-textured	Continues flooding	Paddy	no	emission	0.469916	0.01187
Ziska et al., 1998	187	184	14.2167	121.15	eCO2	300	≥300	ppm	＜5	OTC	≥200	fine-textured	Continues flooding	Paddy	no	emission	0.393869	0.00998998
Ziska et al., 1998	188	185	14.2167	121.15	eCO2	300	≥300	ppm	＜5	OTC	≥200	fine-textured	Continues flooding	Paddy	no	emission	1.14593	0.00610623
Wang et al., 2022	189	186	32.16	118.86	eCO2	127	≤150	ppm	＜5	OTC	≥200	fine-textured	intermittent irrigation	Paddy	no	emission	0.167881	0.015768
Wang et al., 2022	190	186	32.16	118.86	eCO2	197	150-300	ppm	＜5	OTC	≥200	fine-textured	intermittent irrigation	Paddy	no	emission	0.210826	0.0141372
Wang et al., 2022	191	187	32.16	118.86	eCO2	152	150-300	ppm	＜5	OTC	≥200	fine-textured	intermittent irrigation	Paddy	no	emission	0.329401	0.0293365
Wang et al., 2022	192	187	32.16	118.86	eCO2	188	150-300	ppm	＜5	OTC	≥200	fine-textured	intermittent irrigation	Paddy	no	emission	0.467056	0.0849184
Kao-Kniffin，2013-82	193	188	42.6558	-90.5775	eCO2	320	≥300	ppm	＜5	chamber	≤100	fine-textured	Continues flooding	wetland	yes	CH4 emission	0.120286	0.0725626
Kao-Kniffin，2013	194	189	43.0278	-89.4375	eCO2	320	≥300	ppm	＜5	chamber	≤100	fine-textured	Continues flooding	wetland	yes	CH4 emission	0.434553	0.0263152
Pancotto,2010-35	195	190	4.95573	52.3558	eCO2	300	≥300	ppm	＜5	OTC	≤100	medium textured	Continues flooding	wetland	yes	emission	-0.062082	0.00407643
Pancotto,2010	196	191	4.95573	52.3558	eCO2	300	≥300	ppm	＜5	OTC	≤100	medium textured	Continues flooding	wetland	yes	emission	-0.0395439	0.00407643
Pancotto,2010	197	192	4.95573	52.3558	eCO2	300	≥300	ppm	＜5	OTC	≤100	medium textured	Continues flooding	wetland	yes	emission	-0.149689	0.00407643
Pancotto,2010	198	193	4.95573	52.3558	eCO2	300	≥300	ppm	＜5	OTC	≤100	medium textured	Continues flooding	wetland	yes	emission	-0.342945	0.00407643
Pancotto,2010	199	194	4.95573	52.3558	eCO2	300	≥300	ppm	＜5	OTC	≤100	medium textured	Continues flooding	wetland	yes	emission	-0.434573	0.00407643
Pancotto,2010	200	195	4.95573	52.3558	eCO2	300	≥300	ppm	＜5	OTC	≤100	medium textured	Continues flooding	wetland	yes	emission	-0.196115	0.00407643
Pancotto,2010	201	196	4.95573	52.3558	eCO2	300	≥300	ppm	＜5	OTC	≤100	medium textured	Continues flooding	wetland	yes	emission	-0.160623	0.00407643
Pancotto,2010	202	197	4.95573	52.3558	eCO2	300	≥300	ppm	＜5	OTC	≤100	medium textured	Continues flooding	wetland	yes	emission	0.10278	0.00407643
Pancotto,2010	203	198	4.95573	52.3558	eCO2	300	≥300	ppm	＜5	OTC	≤100	medium textured	Continues flooding	wetland	yes	emission	0.0529224	0.00407643
Pancotto,2010	204	199	4.95573	52.3558	eCO2	300	≥300	ppm	＜5	OTC	≤100	medium textured	Continues flooding	wetland	yes	emission	-0.149296	0.00407643
Pancotto,2010	205	200	4.95573	52.3558	eCO2	300	≥300	ppm	＜5	OTC	≤100	medium textured	Continues flooding	wetland	yes	emission	-0.138586	0.00407643
Bridgman et al., 2020	206	201	68.3586	18.7822	eCO2	400	≥300	ppm	＜5	Chamber	≤100	fine-textured	Continues flooding	Wetlands	yes	emission	-0.288439	0.00333333
Bridgman et al., 2020	207	202	68.3586	18.7822	eCO2	400	≥300	ppm	＜5	Chamber	≤100	fine-textured	Continues flooding	Wetlands	yes	emission	0.189757	0.002
Bridgman et al., 2020	208	203	68.3586	18.7822	eCO2	400	≥300	ppm	＜5	Chamber	≤100	fine-textured	Continues flooding	Wetlands	yes	emission	-1.55613	0.002
Bridgman et al., 2020	209	204	68.3586	18.7822	eCO2	400	≥300	ppm	＜5	Chamber	≤100	fine-textured	Continues flooding	Wetlands	yes	emission	-1.60668	0.004
Dacey et al. 1994	210	205	38.6333	-76.5333	eCO2	345	≥300	ppm	5-10	OTC	≤100	fine-textured	intermittent irrigation	Wetlands	no	emission	0.585351	0.304367
Ellis et al. 2009	211	206	53.216	-4.16471	eCO2	178	150-300	ppm	＜5	FACE	≤100	fine-textured	subirrigation	Wetlands	yes	emission	0.457425	0.0025
Hutchin et al. 1995	212	207	53.216	-4.16471	eCO2	195	150-300	ppm	＜5	OTC	≤100	fine-textured	subirrigation	Wetlands	yes	emission	0.819893	0.233495
Kang et al. 2001	213	208	53.216	-4.16471	eCO2	350	≥300	ppm	＜5	Chamber	≤100	fine-textured	subirrigation	Wetlands	yes	emission	0.556572	0.380828
Liikanen et al. 2003	214	209	63.1	27.6167	eCO2	360	≥300	ppm	＜5	Chamber	≤100	fine-textured	subirrigation	Wetlands	yes	emission	0.101358	0.00222222
Liikanen et al. 2003	215	210	63.1	27.6167	eCO2	360	≥300	ppm	＜5	Chamber	≤100	fine-textured	subirrigation	Wetlands	yes	emission	-0.978699	0.00222222
Lin et al., 2021	216	211	47.35	133.31	eCO2	300	≥300	ppm	＜5	OTC	≤100	fine-textured	Continues flooding	Wetlands	no	emission	-0.269942	0.0105038
Lin et al., 2021	217	212	47.35	133.31	eCO2	300	≥300	ppm	＜5	OTC	≤100	fine-textured	intermittent irrigation	Wetlands	no	emission	0.455476	0.0026138
Lin et al., 2021	218	213	47.35	133.31	eCO2	300	≥300	ppm	＜5	OTC	≤100	fine-textured	Continues flooding	Wetlands	no	emission	-0.206316	0.00108705
Lin et al., 2021	219	214	47.35	133.31	eCO2	300	≥300	ppm	＜5	OTC	≤100	fine-textured	intermittent irrigation	Wetlands	no	emission	0.24083	0.00352452
Marsh et al. 2005	220	215	38.6333	-76.5333	eCO2	340	≥300	ppm	＞10	Chamber	≤100	fine-textured	intermittent irrigation	Wetlands	no	emission	0.151438	0.004
Marsh et al. 2005	221	216	38.6333	-76.5333	eCO2	340	≥300	ppm	＞10	Chamber	≤100	fine-textured	intermittent irrigation	Wetlands	no	emission	0.15673	0.004
Marsh et al. 2005	222	217	38.6333	-76.5333	eCO2	340	≥300	ppm	＞10	Chamber	≤100	fine-textured	intermittent irrigation	Wetlands	no	emission	-0.262774	0.004
Marsh et al. 2005	223	218	38.6333	-76.5333	eCO2	340	≥300	ppm	＞10	Chamber	≤100	fine-textured	intermittent irrigation	Wetlands	no	emission	-0.0619511	0.004
Megonigal and Schlesinger, 1997	224	219	36	﹣78.56	eCO2	370	≥300	ppm	＜5	Chamber	≤100	fine-textured	Continues flooding	Wetlands	yes	emission	0.822357	0.02
Saarnio and Silvola, 1999	225	220	62.7167	30.9333	eCO2	360	≥300	ppm	＜5	Chamber	≤100	fine-textured	Continues flooding	Wetlands	yes	emission	0.252611	0.00222222
Saarnio and Silvola, 1999	226	221	62.7167	30.9333	eCO2	360	≥300	ppm	＜5	Chamber	≤100	fine-textured	Continues flooding	Wetlands	yes	emission	-0.101894	0.00222222
Saarnio et al. 1998	227	222	62.7167	30.9333	eCO2	360	≥300	ppm	＜5	Chamber	≤100	fine-textured	Continues flooding	Wetlands	yes	emission	-0.18341	0.00222222
Saarnio et al. 1998	228	223	62.7167	30.9333	eCO2	360	≥300	ppm	＜5	Chamber	≤100	fine-textured	Continues flooding	Wetlands	yes	emission	0.345673	0.00222222
Saarnio et al. 1998	229	224	62.7167	30.9333	eCO2	360	≥300	ppm	＜5	Chamber	≤100	fine-textured	Continues flooding	Wetlands	yes	emission	-0.0333721	0.00222222
Saarnio et al. 1998	230	225	62.7167	30.9333	eCO2	360	≥300	ppm	＜5	Chamber	≤100	fine-textured	Continues flooding	Wetlands	yes	emission	0.038917	0.00222222
Silvola et al. 2003	231	226	62.7833	36.9333	eCO2	210	150-300	ppm	＜5	FACE	≤100	fine-textured	subirrigation	Wetlands	no	emission	0.131028	0.004
Silvola et al. 2003	232	226	62.7833	36.9333	eCO2	210	150-300	ppm	＜5	FACE	≤100	fine-textured	subirrigation	Wetlands	no	emission	0.131028	0.004
Silvola et al. 2003	233	227	57.1333	14.5	eCO2	210	150-300	ppm	＜5	FACE	≤100	fine-textured	subirrigation	Wetlands	no	emission	0.0392207	0.004
Silvola et al. 2003	234	227	57.1333	14.5	eCO2	210	150-300	ppm	＜5	FACE	≤100	fine-textured	subirrigation	Wetlands	no	emission	0.0392207	0.004
Silvola et al. 2003	235	228	54.2333	3.01667	eCO2	210	150-300	ppm	＜5	FACE	≤100	fine-textured	subirrigation	Wetlands	no	emission	-0.400478	0.004
Silvola et al. 2003	236	228	54.2333	3.01667	eCO2	210	150-300	ppm	＜5	FACE	≤100	fine-textured	subirrigation	Wetlands	no	emission	-0.400478	0.004
Silvola et al. 2003	237	229	52.8167	6.43333	eCO2	210	150-300	ppm	＜5	Chamber	≤100	fine-textured	subirrigation	Wetlands	yes	emission	-0.040822	0.004
Silvola et al. 2003	238	229	52.8167	6.43333	eCO2	210	150-300	ppm	＜5	Chamber	≤100	fine-textured	subirrigation	Wetlands	yes	emission	-0.040822	0.004
Silvola et al. 2003	239	230	47.2167	7.05	eCO2	210	150-300	ppm	＜5	FACE	≤100	fine-textured	subirrigation	Wetlands	no	emission	0.207014	0.004
Vann and Megonigal, 2003	240	231	36	-78.72	eCO2	350	≥300	ppm	＜5	Chamber	≤100	fine-textured	intermittent irrigation	Wetlands	yes	emission	0.437672	0.01
Vann and Megonigal, 2003	241	232	36	-78.72	eCO2	350	≥300	ppm	＜5	Chamber	≤100	fine-textured	intermittent irrigation	Wetlands	yes	emission	0.467349	0.01
Vann and Megonigal, 2003	242	233	36	-78.72	eCO2	350	≥300	ppm	＜5	Chamber	≤100	fine-textured	intermittent irrigation	Wetlands	yes	emission	0.269564	0.01
Vann and Megonigal, 2003	243	234	36	-78.72	eCO2	350	≥300	ppm	＜5	Chamber	≤100	fine-textured	intermittent irrigation	Wetlands	yes	emission	0.256054	0.01
